# Supplementary material for: Molecular Characterization of Native Entomopathogenic Fungi from Ambrosia Beetles in Hazelnut Orchards of Turkey and Evaluation of Their In Vitro Efficacy
Source: Insects. 2022 Sep 11;13(9):824. doi: 10.3390/insects13090824 (PMC9502873; doi:10.3390/insects13090824)
Supplement: Supplementary file 1 [file insects-13-00824-s001.zip]

Archive with 1 entries (1 files):
- insects-1889532-supplementary.pdf
